# Supplementary material for: Hspa13 Promotes Plasma Cell Production and Antibody Secretion
Source: Front Immunol. 2020 May 29;11:913. doi: 10.3389/fimmu.2020.00913 (PMC7272575; doi:10.3389/fimmu.2020.00913)
Supplement: Supplementary Table 1 — The interacting proteins with Hspa13. [file Table_1.XLSX]

## Sheet: Supplementary Table VIII
Accession	Description	Gene Symbol	Coverage	# Proteins	# Unique Peptides	# Peptides	# PSMs	Area	# AAs	MW [kDa]	calc. pI
P05213	Tubulin alpha-1B chain OS=Mus musculus GN=Tuba1b PE=1 SV=2 - [TBA1B_MOUSE]	Tuba1b	30.38	10	11	11	17	1.01882e+07	451	50.1196	5.05908
B8JK33	Heterogeneous nuclear ribonucleoprotein M OS=Mus musculus GN=Hnrnpm PE=1 SV=1 - [B8JK33_MOUSE]	Hnrnpm	18.59	5	10	10	10	3.15139e+06	640	68.1166	8.32373
P10852	4F2 cell-surface antigen heavy chain OS=Mus musculus GN=Slc3a2 PE=1 SV=1 - [4F2_MOUSE]	Slc3a2	12.74	6	7	7	7	1.83293e+06	526	58.3003	5.90967
S4R1N6	40S ribosomal protein S18 OS=Mus musculus GN=Rps18 PE=3 SV=1 - [S4R1N6_MOUSE]	Rps18	34.58	3	4	4	4	2.17026e+06	107	12.4757	10.1255
P35700	Peroxiredoxin-1 OS=Mus musculus GN=Prdx1 PE=1 SV=1 - [PRDX1_MOUSE]	Prdx1	27.14	6	4	4	4	5.64184e+06	199	22.1624	8.11865
H3BL49	T-complex protein 1 subunit theta OS=Mus musculus GN=Cct8 PE=1 SV=1 - [H3BL49_MOUSE]	Cct8	7.57	5	3	3	3	1.21385e+06	489	53.0492	5.50342
P23506	Protein-L-isoaspartate(D-aspartate) O-methyltransferase OS=Mus musculus GN=Pcmt1 PE=1 SV=3 - [PIMT_MOUSE]	Pcmt1	18.5	6	3	3	3	1.74917e+06	227	24.6186	7.6499
P08730	Keratin, type I cytoskeletal 13 OS=Mus musculus GN=Krt13 PE=1 SV=2 - [K1C13_MOUSE]	Krt13	8.92	12	2	7	23	3.40059e+07	437	47.7243	4.85596
A0A1L1ST52	Pyruvate kinase PKM (Fragment) OS=Mus musculus GN=Pkm PE=1 SV=1 - [A0A1L1ST52_MOUSE]	Pkm	23.53	8	2	2	2	1.55184e+06	102	11.2054	6.50732
A0A0U1RQ14	MICOS complex subunit MIC60 (Fragment) OS=Mus musculus GN=Immt PE=1 SV=1 - [A0A0U1RQ14_MOUSE]	Immt	9	4	2	2	2	748729	289	32.972	7.37158
F8WIX8	Histone H2A OS=Mus musculus GN=Hist1h2al PE=3 SV=1 - [F8WIX8_MOUSE]	Hist1h2al	12.8	18	2	2	3	1.98106e+07	125	13.5987	10.7407
E0CZ27	Histone H3 (Fragment) OS=Mus musculus GN=H3f3a PE=3 SV=1 - [E0CZ27_MOUSE]	H3f3a	10.92	6	2	2	3	4.17755e+06	119	13.3144	11.019
H3BK96	Heterogeneous nuclear ribonucleoprotein K (Fragment) OS=Mus musculus GN=Hnrnpk PE=1 SV=8 - [H3BK96_MOUSE]	Hnrnpk	10.55	8	2	2	2	914850	256	28.5404	5.021
A0A1L1SRS6	Ras-related protein Rab-6B OS=Mus musculus GN=Rab6b PE=1 SV=1 - [A0A1L1SRS6_MOUSE]	Rab6b	13.75	45	1	1	1	2.55923e+06	80	9.3188	5.45264
A0A1L1SRW0	40S ribosomal protein SA (Fragment) OS=Mus musculus GN=Rpsa PE=1 SV=1 - [A0A1L1SRW0_MOUSE]	Rpsa	16.13	2	1	1	1	1310655	93	10.1193	9.01221
F6Q609	T-complex protein 1 subunit gamma (Fragment) OS=Mus musculus GN=Cct3 PE=1 SV=8 - [F6Q609_MOUSE]	Cct3	3.27	4	1	1	1	430669	306	34.2506	5.49072
H3BK90	ATPase family, AAA domain-containing 3A (Fragment) OS=Mus musculus GN=Atad3a PE=1 SV=1 - [H3BK90_MOUSE]	Atad3a	3.67	2	1	1	1	540839	218	24.9022	9.84717
E9Q223	Hemoglobin, beta adult s chain (Fragment) OS=Mus musculus GN=Hbb-bs PE=1 SV=1 - [E9Q223_MOUSE]	Hbb-bs	9.71	5	1	1	1	3.92954e+06	103	11.0766	6.3667
A0A0N4SVR6	RAB7, member RAS oncogene family OS=Mus musculus GN=Rab7 PE=1 SV=1 - [A0A0N4SVR6_MOUSE]	Rab7	11.36	3	1	1	1	1.57163e+06	88	10.0723	10.0669
A0A140T8K8	60S ribosomal protein L13 OS=Mus musculus GN=Rpl13-ps3 PE=3 SV=1 - [A0A140T8K8_MOUSE]	Rpl13-ps3	5.31	2	1	1	1	507133	207	23.9933	11.4878
F8WH20	Oxysterol-binding protein OS=Mus musculus GN=Osbpl3 PE=1 SV=1 - [F8WH20_MOUSE]	Osbpl3	0.85	4	1	1	2	1.17292e+06	819	92.9629	6.53662
P11152	Lipoprotein lipase OS=Mus musculus GN=Lpl PE=1 SV=3 - [LIPL_MOUSE]	Lpl	4.01	1	1	1	1	1.49313e+06	474	53.0758	7.86963
A0A0U1RNK9	Electron transfer flavoprotein subunit beta (Fragment) OS=Mus musculus GN=Etfb PE=1 SV=2 - [A0A0U1RNK9_MOUSE]	Etfb	5.65	5	1	1	1	694954	177	19.2693	7.73779
E9PZB3	Uncharacterized protein OS=Mus musculus GN=Gm5093 PE=1 SV=1 - [E9PZB3_MOUSE]	Gm5093	5.17	3	1	1	1	2.73552e+06	174	19.8634	9.51025
A0A1B0GT54	RuvB-like helicase (Fragment) OS=Mus musculus GN=Ruvbl2 PE=1 SV=1 - [A0A1B0GT54_MOUSE]	Ruvbl2	8.21	4	1	1	1	404984	134	14.2025	10.4331
F7C545	Ankyrin repeat and KH domain-containing 1 (Fragment) OS=Mus musculus GN=Ankhd1 PE=1 SV=1 - [F7C545_MOUSE]	Ankhd1	3.27	3	1	1	1	291164	214	23.0908	4.91943
P19783	Cytochrome c oxidase subunit 4 isoform 1, mitochondrial OS=Mus musculus GN=Cox4i1 PE=1 SV=2 - [COX41_MOUSE]	Cox4i1	7.1	1	1	1	1	1.40719e+06	169	19.5179	9.23193
S4R238	MICOS complex subunit OS=Mus musculus GN=Chchd3 PE=1 SV=1 - [S4R238_MOUSE]	Chchd3	9.52	4	1	1	1	911600	84	9.41173	7.25439
F2Z429	Tudor domain-containing protein 6 OS=Mus musculus GN=Tdrd6 PE=1 SV=1 - [F2Z429_MOUSE]	Tdrd6	0.37	3	1	1	1	339434	2134	237.865	5.35107
S4R223	40S ribosomal protein S19 OS=Mus musculus GN=Rps19 PE=1 SV=1 - [S4R223_MOUSE]	Rps19	12.5	6	1	1	1	861878	72	8.09517	9.40771
A2AG41	Stomatin-like protein 2, mitochondrial (Fragment) OS=Mus musculus GN=Stoml2 PE=1 SV=10 - [A2AG41_MOUSE]	Stoml2	8.02	2	1	1	1	2.92207e+06	212	23.9608	9.31982
P01872	Ig mu chain C region OS=Mus musculus GN=Ighm PE=1 SV=2 - [IGHM_MOUSE]	Ighm	2.2	3	1	1	1	1.52475e+06	454	49.9403	7.00537
Q61646	Haptoglobin OS=Mus musculus GN=Hp PE=1 SV=1 - [HPT_MOUSE]	Hp	3.17	1	1	1	1	1.571e+06	347	38.7275	6.29053
Q64G17	Putative acidic leucine-rich nuclear phosphoprotein 32 family member C OS=Mus musculus GN=Anp32c PE=2 SV=3 - [AN32C_MOUSE]	Anp32c	6.5	6	1	1	1	154176	123	14.0574	5.05908
D3YVF4	40S ribosomal protein S14 (Fragment) OS=Mus musculus GN=Rps14 PE=1 SV=1 - [D3YVF4_MOUSE]	Rps14	9.24	3	1	1	1	1.14809e+06	119	12.7026	8.95361
A0A087WPM9	High affinity immunoglobulin epsilon receptor subunit beta OS=Mus musculus GN=Ms4a2 PE=1 SV=1 - [A0A087WPM9_MOUSE]	Ms4a2	2.97	1	1	1	1	1.82562e+06	202	22.7928	4.80518
F8VPN3	Peptidyl-prolyl cis-trans isomerase OS=Mus musculus GN=Gm5160 PE=3 SV=2 - [F8VPN3_MOUSE]	Gm5160	9.52	3	1	1	1	1.24518e+06	147	16.304	6.771
E9Q7D8	Poly(rC)-binding protein 3 OS=Mus musculus GN=Pcbp3 PE=1 SV=1 - [E9Q7D8_MOUSE]	Pcbp3	4.87	4	1	1	1	1.37007e+06	226	24.1015	8.86572
P36536	GTP-binding protein SAR1a OS=Mus musculus GN=Sar1a PE=1 SV=1 - [SAR1A_MOUSE]	Sar1a	5.56	3	1	1	1	937524	198	22.3565	6.93213
I7HJS1	Emerin OS=Mus musculus GN=Emd PE=1 SV=1 - [I7HJS1_MOUSE]	Emd	4.93	2	1	1	1	407598	223	25.1192	4.70361
A2ARS6	Niban-like protein 1 (Fragment) OS=Mus musculus GN=Fam129b PE=1 SV=8 - [A2ARS6_MOUSE]	Fam129b	7.32	4	1	1	1	399747	82	9.88602	7.41553
Q61335	B-cell receptor-associated protein 31 OS=Mus musculus GN=Bcap31 PE=1 SV=4 - [BAP31_MOUSE]	Bcap31	4.08	1	1	1	1	1.43362e+06	245	27.939	8.70459
P01863	Ig gamma-2A chain C region, A allele OS=Mus musculus GN=Ighg PE=1 SV=1 - [GCAA_MOUSE]	Ighg	2.42	2	1	1	1	900725	330	36.3662	7.40088
F6UFB9	ADP-ribosylation factor 4 (Fragment) OS=Mus musculus GN=Arf4 PE=1 SV=1 - [F6UFB9_MOUSE]	Arf4	16.67	3	1	1	1	545817	60	6.82548	4.77979
A0A140T8V1	Uncharacterized protein OS=Mus musculus GN=Fabp3-ps1 PE=3 SV=1 - [A0A140T8V1_MOUSE]	Fabp3-ps1	6.77	2	1	1	1	940607	133	14.9247	7.34229
P24668	Cation-dependent mannose-6-phosphate receptor OS=Mus musculus GN=M6pr PE=1 SV=1 - [MPRD_MOUSE]	M6pr	5.04	1	1	1	1	568418	278	31.1524	5.38916
A0A0J9YVJ0	Maltase-glucoamylase (Fragment) OS=Mus musculus GN=Mgam PE=1 SV=1 - [A0A0J9YVJ0_MOUSE]	Mgam	1.01	3	1	1	1	1.83209e+06	986	112.75	5.35107
Q9QWK4	CD5 antigen-like OS=Mus musculus GN=Cd5l PE=1 SV=3 - [CD5L_MOUSE]	Cd5l	1.99	2	1	1	1	494059	352	38.8372	5.16064
A2A4Q0	60S ribosomal protein L27 (Fragment) OS=Mus musculus GN=Rpl27 PE=1 SV=1 - [A2A4Q0_MOUSE]	Rpl27	10.34	2	1	1	1	646220	87	10.4406	10.3599
F7D3P8	ATP synthase subunit O, mitochondrial (Fragment) OS=Mus musculus GN=Atp5o PE=1 SV=8 - [F7D3P8_MOUSE]	Atp5o	6.25	2	1	1	1	1.27021e+06	176	19.6002	8.63135
Q8R370	Usher syndrome type-1C protein-binding protein 1 OS=Mus musculus GN=Ushbp1 PE=1 SV=2 - [USBP1_MOUSE]	Ushbp1	0.88	1	1	1	1	527756	680	74.86	5.5415
P13597	Intercellular adhesion molecule 1 OS=Mus musculus GN=Icam1 PE=1 SV=1 - [ICAM1_MOUSE]	Icam1	1.68	1	1	1	1	916738	537	58.8072	6.12549
P01804	Ig heavy chain V-III region HPC76 (Fragment) OS=Mus musculus PE=4 SV=1 - [HVM35_MOUSE]		9.91	4	1	1	1	911294	111	12.2959	7.95752
D3YTP8	U6 snRNA-associated Sm-like protein LSm4 (Fragment) OS=Mus musculus GN=Lsm4 PE=1 SV=8 - [D3YTP8_MOUSE]	Lsm4	7.29	4	1	1	1	924748	96	11.0646	8.88037
A0A0B4J1N8	Protein dopey-1 (Fragment) OS=Mus musculus GN=Dopey1 PE=1 SV=5 - [A0A0B4J1N8_MOUSE]	Dopey1	1.53	4	1	1	1	1.43512e+06	718	80.2683	5.57959
Q6NXH9	Keratin, type II cytoskeletal 73 OS=Mus musculus GN=Krt73 PE=1 SV=1 - [K2C73_MOUSE]	Krt73	8.72	6	0	7	19	7.8364e+07	539	58.8747	8.08936
